# Supplementary material for: Colitis aggravated by Mrgprb2 knockout is associated with altered immune response, intestinal barrier function and gut microbiota
Source: Exp Physiol. 2022 Nov 28;108(1):63–75. doi: 10.1113/EP090635 (PMC10103767; doi:10.1113/EP090635)
Supplement: Supplementary file 1 — Statistical Summary Document [file EPH-108-63-s001.xlsx]

## Sheet: Sheet1
Statistical Summary Document
Manuscript Title:	Mrgprb2 knockout aggravating colitis is associated with altered immune response, intestinal barrier function and gut microbiota
Authors:	Ming Shao, Jingwen Liu, Hesheng Luo
Animal model used, if applicable:	wild-type C57BL/6J male mice and Mrgprb2 knockout C57BL/6J male mice
Underlying hypothesis:	Mrgprb2 knockout aggravating DSS induced colitis is associated with altered gut microbiota and immune response and disrupting the intestinal barrier. Mrgprb2 may have protective effect on DSS induced colitis.
Definitions of 'n':	n=8, but n=7 in analysis of colonic contents by 16S RNA gene sequencing
Statistical summary table:
Experimental question number	Finding/ conclusion	Experimental location/variable	Mean value	Standard Deviation	n	Exact P value	Figure/table in which data are presented	Units	Data comparisons	Statistical test	Any other experiment al factors	Comments
	Mice in b2KODSS group began to lose weight from day 3 and the loss in the next few days was greater than the DSS group	Weight	(or other summary statistic)	(SD)	(value)	If P is considered significant against a stated confidence limit, authors may indicate this in bold.The exact value must be stated unless P is less than 0.0001, in which case			e.g, WT vs KO		e.g. subjects1 age or sex	e.g. observation
1	Mice in b2KODSS group began to lose weight from day 3 and the loss in the next few days was greater than the DSS group	Weight	DSS group:-11.92; b2KODSS group:-17.86	DSS group:3.759;b2KODSS group:2.369	8	0.006	Fig. 1C	g	DSS vs. b2KODSS	One-way ANOVA followed by a post hoc Bonferroni comparison	none	Mice in b2KODSS group began to lose weight from day 3 and the loss in the next few days was greater than the DSS group
2	Compared with DSS group, the b2KODSS group mice had significantly shorter colons	Colon length	DSS group:6.225; b2KODSS group:5.013	DSS group:0.536; b2KODSS group:0.401	8	<0.0001	Fig. 1F	cm	DSS vs. b2KODSS	One-way ANOVA followed by a post hoc Bonferroni comparison	none	Compared with DSS group, the b2KODSS group mice had significantly shorter colons
3	Compared with DSS group,b2KODSS group had more severe colonic injury	Colonic injury	DSS group:1.2; b2KODSS group:3.575	DSS group:0.693; b2KODSS group:2.811	8	0.0138	Fig. 1H		DSS vs. b2KODSS	Mann Whitney test	none	Compared with DSS group,b2KODSS group had more severe colonic injury
4	The expression of MPO in b2KODSS group was lower than that in DSS group	mRNA expression level	DSS group:1.605; b2KODSS group:1.205	DSS group:0.152; b2KODSS group:0.163	8	0.0002	Fig. 2A		DSS vs. b2KODSS	One-way ANOVA followed by a post hoc Bonferroni comparison	none	The expression of MPO in b2KODSS group was lower than that in DSS group
5	The level of GM-CSF in b2KODSS group was lower than DSS group	The level of GM-CSF	DSS group:21.45; b2KODSS group:7.289	DSS group:1.471; b2KODSS group:1.093	8	<0.0001	Fig. 2B	pg/ml	DSS vs. b2KODSS	One-way ANOVA followed by a post hoc Bonferroni comparison	none	The level of GM-CSF in b2KODSS group was lower than DSS group
6	The level of CCL-2 in b2KODSS group was lower than DSS group	The level of CCL-2	DSS group:938.1; b2KODSS group:453.5	DSS group:437.0; b2KODSS group:286.5	8	0.0108	Fig. 2B	pg/ml	DSS vs. b2KODSS	One-way ANOVA followed by a post hoc Bonferroni comparison	none	The level of CCL-2 in b2KODSS group was lower than DSS group
7	CCL-3 level was no significant difference between DSS group and b2KODSS group	The level of CCL-3	DSS group:58.83; b2KODSS group:54.26	DSS group:18.00; b2KODSS group:19.01	8	>0.9999	Fig. 2B	pg/ml	DSS vs. b2KODSS	One-way ANOVA followed by a post hoc Bonferroni comparison	none	CCL-3 level was no significant difference between DSS group and b2KODSS group
8	Histamine level in the b2KODSS group was lower than in the DSS group, although the difference was not statistically significant.	The level of histamine	DSS group:1.503; b2KODSS group:1.357	DSS group:0.165; b2KODSS group:0.110	8	0.2928	Fig. 2C	ng/ml	DSS vs. b2KODSS	One-way ANOVA followed by a post hoc Bonferroni comparison	none	Histamine level in the b2KODSS group was lower than in the DSS group, although the difference was not statistically significant.
9	The mRNA expression level of mMCP6 in the b2KODSS group were lower than in the DSS group, although the difference was not statistically significant.	The mRNA expression level of mMCP6	DSS group:1.315; b2KODSS group:1.017	DSS group:0.312; b2KODSS group:0.179	8	0.137	Fig. 2C		DSS vs. b2KODSS	One-way ANOVA followed by a post hoc Bonferroni comparison	none	The mRNA expression level of mMCP6 in the b2KODSS group were lower than in the DSS group, although the difference was not statistically significant.
10	The mRNA expression level of mMCP4 in b2KODSS group was lower than that in DSS group	The mRNA expression level of mMCP4	DSS group:1.368; b2KODSS group:0.8842	DSS group:0.339; b2KODSS group:0.248	8	0.0146	Fig. 2C		DSS vs. b2KODSS	One-way ANOVA followed by a post hoc Bonferroni comparison	none	The mRNA expression level of mMCP4 in b2KODSS group was lower than that in DSS group
11	The expressions of TNF-ɑ in b2KODSS group were significantly lower than that in DSS group	The level of TNF-ɑ	DSS group:82.45; b2KODSS group:33.04	DSS group:18.15; b2KODSS group:5.385	8	<0.0001	Fig. 2D	pg/ml	DSS vs. b2KODSS	One-way ANOVA followed by a post hoc Bonferroni comparison	none	The expressions of TNF-ɑ in b2KODSS group were significantly lower than that in DSS group
12	The expressions of IL-6 in b2KODSS group were significantly lower than that in DSS group	The level of IL-6	DSS group:278.7; b2KODSS group:35.69	DSS group:91.32; b2KODSS group:19.69	8	<0.0001	Fig. 2D	pg/ml	DSS vs. b2KODSS	One-way ANOVA followed by a post hoc Bonferroni comparison	none	The expressions of IL-6 in b2KODSS group were significantly lower than that in DSS group
13	The expressions of IL-1β in b2KODSS group were significantly lower than that in DSS group	The level of IL-1β	DSS group:398.7; b2KODSS group:70.03	DSS group:150.1; b2KODSS group:35.20	8	<0.0001	Fig. 2D	pg/ml	DSS vs. b2KODSS	One-way ANOVA followed by a post hoc Bonferroni comparison	none	The expressions of IL-1β in b2KODSS group were significantly lower than that in DSS group
14	The expressions of NGF in b2KODSS group were significantly lower than that in DSS group	The level of NGF	DSS group:6.955; b2KODSS group:0.856	DSS group:2.382; b2KODSS group:0.571	8	<0.0001	Fig. 2E	pg/ml	DSS vs. b2KODSS	One-way ANOVA followed by a post hoc Bonferroni comparison	none	The expressions of NGF in b2KODSS group were significantly lower than that in DSS group
15	SP level was no significant difference between DSS group and b2KODSS group	The level of SP	DSS group:44.70; b2KODSS group:44.77	DSS group:3.493; b2KODSS group:2.856	8	>0.9999	Fig. 2F	pg/ml	DSS vs. b2KODSS	One-way ANOVA followed by a post hoc Bonferroni comparison	none	SP level was no significant difference between DSS group and b2KODSS group
16	The expressions of MUC2 in b2KODSS group was weaker than that in DSS group	The expressions of MUC2	DSS group:1.359; b2KODSS group:0.995	DSS group:0.146; b2KODSS group:0.091	8	0.0005	Fig. 3A		DSS vs. b2KODSS	One-way ANOVA followed by a post hoc Bonferroni comparison	none	The expressions of MUC2 in b2KODSS group was weaker than that in DSS group
17	The expressions of occludin in b2KODSS group was weaker than that in DSS group	The expressions of occludin	DSS group:0.038; b2KODSS group:0.014	DSS group:1.471; b2KODSS group:1.093	8	0.0046	Fig. 3B		DSS vs. b2KODSS	One-way ANOVA followed by a post hoc Bonferroni comparison	none	The expressions of occludin in b2KODSS group was weaker than that in DSS group
18	The mRNA expression level of ZO-1 had no significant difference between DSS group and b2KODSS group	The mRNA expression level of ZO-1	DSS group:1.048; b2KODSS group:1.047	DSS group:0.052; b2KODSS group:0.040	8	>0.9999	Fig. 3C		DSS vs. b2KODSS	One-way ANOVA followed by a post hoc Bonferroni comparison	none	The mRNA expression level of ZO-1 had no significant difference between DSS group and b2KODSS group
19	The mRNA expression level of E-cadherin had no significant difference between DSS group and b2KODSS group	The mRNA expression level of E-cadherin	DSS group:1.073; b2KODSS group:1.059	DSS group:0.239; b2KODSS group:0.241	8	>0.9999	Fig. 3C		DSS vs. b2KODSS	One-way ANOVA followed by a post hoc Bonferroni comparison	none	The mRNA expression level of E-cadherin had no significant difference between DSS group and b2KODSS group
20	The mRNA expression level of Claudin-3 had no significant difference between DSS group and b2KODSS group	The mRNA expression level of Claudin-3	DSS group:1.151; b2KODSS group:1.229	DSS group:0.203; b2KODSS group:0.189	8	>0.9999	Fig. 3C		DSS vs. b2KODSS	One-way ANOVA followed by a post hoc Bonferroni comparison	none	The mRNA expression level of Claudin-3 had no significant difference between DSS group and b2KODSS group
21	The Sobs index was no significant difference between DSS group and b2KODSS group	The Sobs index	DSS group:192.6; b2KODSS group:166.1	DSS group:18.92; b2KODSS group:40.18	7	0.3278	Fig. 4C		DSS vs. b2KODSS	One-way ANOVA followed by a post hoc Bonferroni comparison	none	The Sobs index was no significant difference between DSS group and b2KODSS group
22	The Shannon index in b2KODSS group was lower than DSS group	The Shannon index	DSS group:3.636; b2KODSS group:3.140	DSS group:0.142; b2KODSS group:0.418	7	0.0391	Fig. 4C		DSS vs. b2KODSS	One-way ANOVA followed by a post hoc Bonferroni comparison	none	The Shannon index in b2KODSS group was lower than DSS group
23	The proportion of Proteobacteria in b2KODSS group was higher than DSS group at the phylum level	Mean proportions of Proteobacteria at the phylum level	DSS group:6.046; b2KODSS group:18.82	DSS group:6.209; b2KODSS group:11.35	7	0.0243	Fig. 5C		DSS vs. b2KODSS	Two-way ANOVA followed by a post hoc Bonferroni comparison	none	The proportion of Proteobacteria in b2KODSS group was higher than DSS group at the phylum level
24	The proportion of norank_F_Muribaculaceae in b2KODSS group was lower than DSS group at the genus level	Mean proportions of norank_F_Muribaculaceae at the genus level	DSS group:43.96; b2KODSS group:19.48	DSS group:3.983; b2KODSS group:12.77	7	<0.0001	Fig. 5F		DSS vs. b2KODSS	Two-way ANOVA followed by a post hoc Bonferroni comparison	none	The proportion of norank_F_Muribaculaceae in b2KODSS group was lower than DSS group at the genus level
25	The proportion of Bacteroides in b2KODSS group was higher than DSS group at the genus level	Mean proportions of Bacteroides at the genus level	DSS group:4.692; b2KODSS group:19.64	DSS group:6.082; b2KODSS group:6.310	7	0.0032	Fig. 5F		DSS vs. b2KODSS	Two-way ANOVA followed by a post hoc Bonferroni comparison	none	The proportion of Bacteroides in b2KODSS group was higher than DSS group at the genus level
26	The proportion of Escherichia-Shigella in b2KODSS group was higher than DSS group at the genus level	Mean proportions of Escherichia-Shigella at the genus level	DSS group:3.047; b2KODSS group:13.76	DSS group:3.375; b2KODSS group:10.21	7	0.0458	Fig. 5F		DSS vs. b2KODSS	Two-way ANOVA followed by a post hoc Bonferroni comparison	none	The proportion of Escherichia-Shigella in b2KODSS group was higher than DSS group at the genus level
